# Supplementary material for: Chromosome-level genome assembly of Korean holoparasitic plants, Orobanche coerulescens
Source: Sci Data. 2024 Jul 2;11:714. doi: 10.1038/s41597-024-03207-1 (PMC11219998; doi:10.1038/s41597-024-03207-1)
Supplement: Supplementary file 1 — Supplementary_Tables [file 41597_2024_3207_MOESM1_ESM.xlsx]

## Sheet: Table S1
	Table S1. Statistics of raw datas
	Raw Data	Sequencing platform	Total Reads	Total lengths (bp)	Avg Read length (bp)	depth
	Long Read DNA	Oxford Nanopore Technology	20035607	354136057138	20410	97x
	Short Read DNA	Illumina	1978972182	298824799482	151	82x
	Hi-C DNA	Illumina	1409336388	212809764588	151	58x
	Long Read RNA - Flower	Oxford Nanopore Technology	3943155	2608500206	662	.
	Long Read RNA - Root	Oxford Nanopore Technology	3460819	2544702428	735	.
	Long Read RNA - Stem	Oxford Nanopore Technology	3628324	2284321524	630	.
	Short Read RNA - Flower	Illumina	73404268	7413831068	101	.
	Short Read RNA - Root	Illumina	47954476	4843402076	101	.
	Short Read RNA - Stem	Illumina	47954476	4843402076	101	.
